# Supplementary material for: (Z)-Ethyl 2-cyano-3-(1H-imidazol-2-yl)acrylate
Source: Acta Crystallogr Sect E Struct Rep Online. 2013 Jul 10;69(Pt 8):o1223. doi: 10.1107/S1600536813018278 (PMC3793728; doi:10.1107/S1600536813018278)
Supplement: Supplementary file 1 [file e-69-o1223-sup1.cif]

##############################################################################
#                                                                            #
# This CIF contains the data in a paper accepted for publication in          #
# Acta Crystallographica Section E. It conforms to the requirements of       #
# Notes for Authors for Acta Crystallographica Section E, and has been       #
# peer reviewed under the auspices of the IUCr Commission on Journals.       #
#                                                                            #
# Full details of the Crystallographic Information File format               #
# are given in the paper "The Crystallographic Information File (CIF):       #
# a New Standard Archive File for Crystallography" by S. R. Hall, F. H.      #
# Allen and I. D. Brown [Acta Cryst. (1991), A47, 655-685].                  #
#                                                                            #
# The current version of the core CIF dictionary is obtainable from          #
# ftp://ftp.iucr.org/pub/cif_core.dic.                                       #
#                                                                            #
# Software is freely available for graphical display of the structure(s)     #
# in this CIF. For information consult the CIF software page                 #
# http://www.iucr.org/resources/cif/software.                                #
#                                                                            #
# This file may be used for bona fide research purposes within the           #
# scientific community so long as proper attribution is given to the journal # 
# article from which it was obtained.                                        #
#                                                                            #
##############################################################################
data_I
_audit_creation_method     SHELXL-97
_chemical_name_systematic
;
(<i>Z</i>)-Ethyl 2-cyano-3-(1<i>H</i>-imidazol-2-yl)acrylate
;
_chemical_name_common     ?
_chemical_formula_moiety     'C9 H9 N3 O2'
_chemical_formula_sum     'C9 H9 N3 O2'
_chemical_formula_iupac     'C9 H9 N3 O2'
_chemical_formula_weight     191.19
_chemical_melting_point     ?
_symmetry_cell_setting     orthorhombic
_symmetry_space_group_name_H-M     'P c a 21'
_symmetry_space_group_name_Hall     'P 2c -2ac'
loop_
    _symmetry_equiv_pos_as_xyz
    'x, y, z'
    '-x, -y, z+1/2'
    '-x+1/2, y, z+1/2'
    'x+1/2, -y, z'
_cell_length_a     10.0768(7)
_cell_length_b     12.0387(8)
_cell_length_c     7.7047(6)
_cell_angle_alpha     90.00
_cell_angle_beta     90.00
_cell_angle_gamma     90.00
_cell_volume     934.67(12)
_cell_formula_units_Z     4
_cell_measurement_reflns_used     ?
_cell_measurement_theta_min     2.636
_cell_measurement_theta_max     25.03
_cell_measurement_temperature     293(2)
_exptl_crystal_description     needle
_exptl_crystal_colour     'pale yellow'
_exptl_crystal_size_max     0.4
_exptl_crystal_size_mid     0.23
_exptl_crystal_size_min     0.2
_exptl_crystal_density_diffrn     1.359
_exptl_crystal_density_meas     ?
_exptl_crystal_density_method     'not measured'
_exptl_crystal_F_000     400
_exptl_absorpt_coefficient_mu     0.100
_exptl_absorpt_correction_type     multi-scan
_exptl_absorpt_process_details     '(SADABS; Bruker, 2001)'
_exptl_absorpt_correction_T_min     0.980
_exptl_absorpt_correction_T_max     0.984
_exptl_special_details     ?
_diffrn_ambient_temperature     293(2)
_diffrn_radiation_type     MoK\a
_diffrn_radiation_wavelength     0.71073
_diffrn_radiation_source     'fine-focus sealed tube'
_diffrn_radiation_monochromator     graphite
_diffrn_measurement_device_type     'Bruker SMART CCD area-detector'
_diffrn_measurement_method     'phi and omega scans'
_diffrn_detector_area_resol_mean     ?
_diffrn_reflns_number     7118
_diffrn_reflns_av_R_equivalents     0.0326
_diffrn_reflns_av_sigmaI/netI     0.0257
_diffrn_reflns_theta_min     1.69
_diffrn_reflns_theta_max     30.00
_diffrn_reflns_theta_full     25.00
_diffrn_measured_fraction_theta_max     0.984
_diffrn_measured_fraction_theta_full     0.992
_diffrn_reflns_limit_h_min     -13
_diffrn_reflns_limit_h_max     14
_diffrn_reflns_limit_k_min     -16
_diffrn_reflns_limit_k_max     12
_diffrn_reflns_limit_l_min     -10
_diffrn_reflns_limit_l_max     10
_refine_special_details
;
Refinement of <i>F</i>^2^ against ALL reflections. The weighted <i>R</i>-factor
<i>wR</i> and goodness of fit <i>S</i> are based on <i>F</i>^2^, conventional
<i>R</i>-factors <i>R</i> are based on <i>F</i>, with <i>F</i> set to zero for
negative <i>F</i>^2^. The threshold expression of <i>F</i>^2^ >
\s(<i>F</i>^2^) is used only for calculating <i>R</i>-factors(gt) <i>etc</i>.
and is not relevant to the choice of reflections for refinement.
<i>R</i>-factors based on <i>F</i>^2^ are statistically about twice as large
as those based on <i>F</i>, and <i>R</i>- factors based on ALL data will be
even larger.
;
_reflns_number_total     1436
_reflns_number_gt     1189
_reflns_threshold_expression     (>2sigma(I)
_refine_ls_structure_factor_coef     Fsqd
_refine_ls_matrix_type     full
_refine_ls_R_factor_all     0.0590
_refine_ls_R_factor_gt     0.0486
_refine_ls_wR_factor_gt     0.1302
_refine_ls_wR_factor_ref     0.1450
_refine_ls_goodness_of_fit_ref     0.827
_refine_ls_restrained_S_all     0.826
_refine_ls_number_reflns     1436
_refine_ls_number_parameters     128
_refine_ls_number_restraints     1
_refine_ls_hydrogen_treatment     constr
_refine_ls_weighting_scheme     calc
_refine_ls_weighting_details
         'calc w=1/[\s^2^(Fo^2^)+(0.1215P)^2^+0.1600P] where P=(Fo^2^+2Fc^2^)/3'
_atom_sites_solution_hydrogens     geom
_atom_sites_solution_primary     direct
_atom_sites_solution_secondary     difmap
_refine_ls_shift/su_max     0.000
_refine_ls_shift/su_mean     0.000
_refine_diff_density_max     0.328
_refine_diff_density_min     -0.216
_refine_ls_extinction_method     none
_refine_ls_extinction_coef     ?
loop_
    _atom_type_symbol
    _atom_type_description
    _atom_type_scat_dispersion_real
    _atom_type_scat_dispersion_imag
    _atom_type_scat_source
    'C' 'C' 0.0033 0.0000
                         'International Tables Vol C Tables 4.2.6.8 and 6.1.1.4'
    'H' 'H' 0.0000 0.0000
                         'International Tables Vol C Tables 4.2.6.8 and 6.1.1.4'
    'N' 'N' 0.0061 0.0000
                         'International Tables Vol C Tables 4.2.6.8 and 6.1.1.4'
    'O' 'O' 0.0106 0.0000
                         'International Tables Vol C Tables 4.2.6.8 and 6.1.1.4'
_computing_data_collection     'SMART (Bruker 2001)'
_computing_cell_refinement     'SAINT (Bruker, 2001)'
_computing_data_reduction     'SAINT (Bruker, 2001)'
_computing_structure_solution     'SHELXS97 (Sheldrick, 2008)'
_computing_structure_refinement     'SHELXL97 (Sheldrick, 2008)'
_computing_molecular_graphics     'PLATON (Spek, 2009)'
_computing_publication_material     'SHELXL97 (Sheldrick, 2008)'
loop_
    _atom_site_type_symbol
    _atom_site_label
    _atom_site_fract_x
    _atom_site_fract_y
    _atom_site_fract_z
    _atom_site_U_iso_or_equiv
    _atom_site_adp_type
    _atom_site_calc_flag
    _atom_site_refinement_flags
    _atom_site_occupancy
    _atom_site_symmetry_multiplicity
    _atom_site_disorder_assembly
    _atom_site_disorder_group
    C C1 0.1765(3) -0.1284(2) -0.3293(4) 0.0457(6) Uani d . 1 1 . .
    H H1 0.1447 -0.1956 -0.3719 0.055 Uiso calc R 1 1 . .
    C C2 0.3054(2) -0.0942(2) -0.3241(4) 0.0447(6) Uani d . 1 1 . .
    H H2 0.3770 -0.1355 -0.3647 0.054 Uiso calc R 1 1 . .
    C C3 0.1905(2) 0.03689(18) -0.2134(3) 0.0364(5) Uani d . 1 1 . .
    C C4 0.1407(2) 0.13759(19) -0.1392(4) 0.0394(5) Uani d . 1 1 . .
    H H4 0.0487 0.1416 -0.1308 0.047 Uiso calc R 1 1 . .
    C C5 0.20598(19) 0.22724(19) -0.0798(4) 0.0366(4) Uani d . 1 1 . .
    C C6 0.1238(2) 0.32086(19) -0.0127(4) 0.0416(5) Uani d . 1 1 . .
    C C7 0.1271(3) 0.4938(2) 0.1330(5) 0.0623(9) Uani d . 1 1 . .
    H H7A 0.0624 0.5220 0.0509 0.075 Uiso calc R 1 1 . .
    H H7B 0.0806 0.4701 0.2368 0.075 Uiso calc R 1 1 . .
    C C8 0.2242(4) 0.5808(3) 0.1760(6) 0.0696(10) Uani d . 1 1 . .
    H H8A 0.2917 0.5503 0.2499 0.104 Uiso calc R 1 1 . .
    H H8B 0.1802 0.6406 0.2350 0.104 Uiso calc R 1 1 . .
    H H8C 0.2641 0.6082 0.0713 0.104 Uiso calc R 1 1 . .
    C C9 0.3471(2) 0.23680(19) -0.0740(4) 0.0421(5) Uani d . 1 1 . .
    N N1 0.10482(18) -0.04511(16) -0.2601(3) 0.0420(5) Uani d . 1 1 . .
    H H1A 0.0200 -0.0440 -0.2477 0.050 Uiso calc R 1 1 . .
    N N2 0.31525(19) 0.00888(17) -0.2512(3) 0.0396(5) Uani d . 1 1 . .
    N N3 0.4589(2) 0.2480(2) -0.0668(5) 0.0642(8) Uani d . 1 1 . .
    O O1 0.00530(18) 0.32337(16) -0.0221(4) 0.0626(7) Uani d . 1 1 . .
    O O2 0.19908(17) 0.40053(15) 0.0574(3) 0.0515(5) Uani d . 1 1 . .
loop_
    _atom_site_aniso_label
    _atom_site_aniso_U_11
    _atom_site_aniso_U_22
    _atom_site_aniso_U_33
    _atom_site_aniso_U_12
    _atom_site_aniso_U_13
    _atom_site_aniso_U_23
    C1 0.0384(11) 0.0307(12) 0.0680(15) 0.0007(9) -0.0019(11) -0.0053(12)
    C2 0.0371(11) 0.0332(12) 0.0637(15) 0.0045(9) 0.0035(10) -0.0040(12)
    C3 0.0309(9) 0.0250(10) 0.0533(13) -0.0030(8) 0.0008(8) 0.0027(9)
    C4 0.0323(9) 0.0308(11) 0.0551(12) -0.0001(8) 0.0024(10) 0.0029(9)
    C5 0.0348(9) 0.0251(9) 0.0500(12) 0.0025(7) -0.0003(9) 0.0015(9)
    C6 0.0371(10) 0.0286(11) 0.0591(14) -0.0003(8) 0.0065(10) 0.0011(10)
    C7 0.0554(16) 0.0366(14) 0.095(2) 0.0014(11) 0.0195(16) -0.0130(15)
    C8 0.086(3) 0.0436(15) 0.079(2) -0.0112(15) 0.017(2) -0.0204(16)
    C9 0.0397(11) 0.0264(10) 0.0602(14) 0.0028(8) -0.0018(11) -0.0017(10)
    N1 0.0291(8) 0.0292(9) 0.0677(13) -0.0027(7) 0.0001(9) -0.0027(10)
    N2 0.0323(9) 0.0297(10) 0.0566(11) -0.0022(7) 0.0014(9) 0.0001(8)
    N3 0.0388(10) 0.0502(14) 0.103(2) 0.0028(9) -0.0041(14) -0.0151(15)
    O1 0.0395(9) 0.0418(10) 0.1065(19) 0.0051(8) 0.0059(10) -0.0154(11)
    O2 0.0434(9) 0.0291(8) 0.0819(15) -0.0001(6) 0.0067(9) -0.0126(9)
_geom_special_details
;
All e.s.d.'s (except the e.s.d. in the dihedral angle between two l.s. planes)
are estimated using the full covariance matrix. The cell e.s.d.'s are taken
into account individually in the estimation of e.s.d.'s in distances, angles
and torsion angles; correlations between e.s.d.'s in cell parameters are only
used when they are defined by crystal symmetry. An approximate (isotropic)
treatment of cell e.s.d.'s is used for estimating e.s.d.'s involving l.s.
planes.
;
loop_
    _geom_bond_atom_site_label_1
    _geom_bond_atom_site_label_2
    _geom_bond_site_symmetry_2
    _geom_bond_distance
    _geom_bond_publ_flag
    C1 N1 . 1.346(3) ?
    C1 C2 . 1.363(3) ?
    C1 H1 . 0.9300 ?
    C2 N2 . 1.366(3) ?
    C2 H2 . 0.9300 ?
    C3 N2 . 1.334(3) ?
    C3 N1 . 1.360(3) ?
    C3 C4 . 1.431(3) ?
    C4 C5 . 1.344(3) ?
    C4 H4 . 0.9300 ?
    C5 C9 . 1.428(3) ?
    C5 C6 . 1.491(3) ?
    C6 O1 . 1.197(3) ?
    C6 O2 . 1.337(3) ?
    C7 C8 . 1.472(5) ?
    C7 O2 . 1.458(3) ?
    C7 H7A . 0.9700 ?
    C7 H7B . 0.9700 ?
    C8 H8A . 0.9600 ?
    C8 H8B . 0.9600 ?
    C8 H8C . 0.9600 ?
    C9 N3 . 1.135(3) ?
    N1 H1A . 0.8600 ?
loop_
    _geom_angle_atom_site_label_1
    _geom_angle_atom_site_label_2
    _geom_angle_atom_site_label_3
    _geom_angle_site_symmetry_1
    _geom_angle_site_symmetry_3
    _geom_angle
    _geom_angle_publ_flag
    N1 C1 C2 . . 105.9(2) ?
    N1 C1 H1 . . 127.0 ?
    C2 C1 H1 . . 127.0 ?
    N2 C2 C1 . . 110.8(2) ?
    N2 C2 H2 . . 124.6 ?
    C1 C2 H2 . . 124.6 ?
    N2 C3 N1 . . 110.9(2) ?
    N2 C3 C4 . . 129.2(2) ?
    N1 C3 C4 . . 119.9(2) ?
    C5 C4 C3 . . 130.1(2) ?
    C5 C4 H4 . . 114.9 ?
    C3 C4 H4 . . 114.9 ?
    C4 C5 C9 . . 124.3(2) ?
    C4 C5 C6 . . 116.95(19) ?
    C9 C5 C6 . . 118.8(2) ?
    O1 C6 O2 . . 124.9(2) ?
    O1 C6 C5 . . 123.5(2) ?
    O2 C6 C5 . . 111.56(19) ?
    C8 C7 O2 . . 107.9(3) ?
    C8 C7 H7A . . 110.1 ?
    O2 C7 H7A . . 110.1 ?
    C8 C7 H7B . . 110.1 ?
    O2 C7 H7B . . 110.1 ?
    H7A C7 H7B . . 108.4 ?
    C7 C8 H8A . . 109.5 ?
    C7 C8 H8B . . 109.5 ?
    H8A C8 H8B . . 109.5 ?
    C7 C8 H8C . . 109.5 ?
    H8A C8 H8C . . 109.5 ?
    H8B C8 H8C . . 109.5 ?
    N3 C9 C5 . . 177.6(3) ?
    C1 N1 C3 . . 107.74(18) ?
    C1 N1 H1A . . 126.1 ?
    C3 N1 H1A . . 126.1 ?
    C3 N2 C2 . . 104.54(19) ?
    C6 O2 C7 . . 115.6(2) ?
loop_
    _geom_torsion_atom_site_label_1
    _geom_torsion_atom_site_label_2
    _geom_torsion_atom_site_label_3
    _geom_torsion_atom_site_label_4
    _geom_torsion_site_symmetry_1
    _geom_torsion_site_symmetry_2
    _geom_torsion_site_symmetry_3
    _geom_torsion_site_symmetry_4
    _geom_torsion
    _geom_torsion_publ_flag
    N1 C1 C2 N2 . . . . 0.6(4) ?
    N2 C3 C4 C5 . . . . -4.1(5) ?
    N1 C3 C4 C5 . . . . 177.9(3) ?
    C3 C4 C5 C9 . . . . -2.6(5) ?
    C3 C4 C5 C6 . . . . 178.8(3) ?
    C4 C5 C6 O1 . . . . -6.1(5) ?
    C9 C5 C6 O1 . . . . 175.1(3) ?
    C4 C5 C6 O2 . . . . 174.2(3) ?
    C9 C5 C6 O2 . . . . -4.5(4) ?
    C2 C1 N1 C3 . . . . -0.5(3) ?
    N2 C3 N1 C1 . . . . 0.2(3) ?
    C4 C3 N1 C1 . . . . 178.6(3) ?
    N1 C3 N2 C2 . . . . 0.1(3) ?
    C4 C3 N2 C2 . . . . -178.1(3) ?
    C1 C2 N2 C3 . . . . -0.4(3) ?
    O1 C6 O2 C7 . . . . 2.7(5) ?
    C5 C6 O2 C7 . . . . -177.6(3) ?
    C8 C7 O2 C6 . . . . -170.5(3) ?
loop_
    _geom_hbond_atom_site_label_D
    _geom_hbond_atom_site_label_H
    _geom_hbond_atom_site_label_A
    _geom_hbond_site_symmetry_A
    _geom_hbond_distance_DH
    _geom_hbond_distance_HA
    _geom_hbond_distance_DA
    _geom_hbond_angle_DHA
    C4 H4 O1 . 0.93 2.38 2.771(3) 105
    N1 H1A N2 4_455 0.86 2.11 2.951(3) 167
    C1 H1 O1 2_554 0.93 2.45 3.328(4) 158
_iucr_refine_instructions_details
;
TITL Chem_Mahesh_CN1a_0ma in Pca2(1)
CELL  0.71073  10.0768  12.0387   7.7047   90.000   90.000   90.000
ZERR     4.00   0.0007   0.0008   0.0006    0.000    0.000    0.000
LATT  -1
SYMM  - X, - Y, 1/2 + Z
SYMM  1/2 - X,   Y, 1/2 + Z
SYMM  1/2 + X, - Y,   Z
SFAC  C    H    N    O
UNIT  36   36   12    8
ACTA 50
BOND $H
WPDB
CONF
MERG  4
FMAP   2
PLAN   20
BOND
OMIT -2 60
L.S.  20
WGHT      0.1215      0.1600
FVAR       0.23472
MOLE    1
C1    1    0.175875   -0.128738   -0.329575    11.00000    0.03982    0.03021 =
         0.06488   -0.00509   -0.00310   -0.00079
AFIX  43
H1    2    0.143773   -0.195681   -0.372770    11.00000   -1.20000
AFIX   0
C2    1    0.305455   -0.094700   -0.323323    11.00000    0.03373    0.03270 =
         0.06238   -0.00312    0.00314    0.00572
AFIX  43
H2    2    0.377215   -0.136302   -0.362513    11.00000   -1.20000
AFIX   0
C3    1    0.190338    0.036542   -0.213052    11.00000    0.02974    0.02551 =
         0.05044    0.00235   -0.00114   -0.00347
C4    1    0.139527    0.137432   -0.138663    11.00000    0.03527    0.03114 =
         0.05140    0.00224    0.00259    0.00127
AFIX  43
H4    2    0.047620    0.141560   -0.129743    11.00000   -1.20000
AFIX   0
C5    1    0.207010    0.227908   -0.079349    11.00000    0.03582    0.02222 =
         0.04916    0.00215    0.00105    0.00237
C6    1    0.123342    0.321124   -0.012697    11.00000    0.03998    0.02670 =
         0.05908    0.00050    0.00766   -0.00286
C7    1    0.126948    0.494916    0.132206    11.00000    0.05638    0.03547 =
         0.09763   -0.01376    0.01694    0.00414
AFIX  23
H7A   2    0.063783    0.523841    0.048644    11.00000   -1.20000
H7B   2    0.078793    0.471723    0.235017    11.00000   -1.20000
AFIX   0
C8    1    0.223771    0.579687    0.176745    11.00000    0.08618    0.04205 =
         0.07484   -0.01490    0.01441   -0.00834
AFIX 137
H8A   2    0.284363    0.550778    0.261624    11.00000   -1.50000
H8B   2    0.178921    0.643362    0.223490    11.00000   -1.50000
H8C   2    0.272000    0.600929    0.074547    11.00000   -1.50000
AFIX   0
C9    1    0.347808    0.236798   -0.074051    11.00000    0.07288    0.03341 =
         0.06628   -0.00178   -0.00138    0.00729
N1    3    0.104700   -0.045360   -0.260356    11.00000    0.02876    0.02970 =
         0.06502   -0.00286    0.00191   -0.00067
AFIX  43
H1A   2    0.019885   -0.044032   -0.248122    11.00000   -1.20000
AFIX   0
N2    3    0.314780    0.008551   -0.251754    11.00000    0.03285    0.03082 =
         0.05662    0.00280    0.00314   -0.00245
N3    3    0.458827    0.247869   -0.068170    11.00000    0.02113    0.03932 =
         0.09397   -0.01243   -0.00269    0.00154
O1    4    0.005975    0.323341   -0.022754    11.00000    0.03717    0.04057 =
         0.10693   -0.01563    0.00455    0.00698
O2    4    0.199501    0.400453    0.057717    11.00000    0.04629    0.02734 =
         0.08048   -0.01376    0.00634   -0.00082
HKLF 4
END
;
data_global
_journal_date_recd_electronic     2013-06-08
_journal_date_accepted     2013-07-02
_journal_name_full     'Acta Crystallographica, Section E'
_journal_year     2013
_journal_volume     69
_journal_issue      8
_journal_page_first     o1223
_journal_page_last     o1223
_journal_paper_category     QO
_journal_paper_doi     10.1107/S1600536813018278
_journal_coeditor_code     FJ2635
_publ_contact_author_name     'Yeon T. Jeong'
_publ_contact_author_address
;
School of Chemical Engineering
Yeungnam University
Gyeongsan
Gyeoungbuk 712-749
Republic of Korea
;
_publ_contact_author_email     ytjeong@pknu.ac.kr
_publ_contact_author_fax     '+82-51-629-6408'
_publ_contact_author_phone     '+82-51-629-6411'
_publ_section_title
;
(<i>Z</i>)-Ethyl 2-cyano-3-(1<i>H</i>-imidazol-2-yl)acrylate
;
loop_
    _publ_author_name
    _publ_author_address
    'Rajesh G. Kalkhambkar'
;     Department of Chemistry
      Karnatak University's Karnatak Science College
      Dharwad 580 001
      Karnatak
      India
;
    'Mahesh Kumar'
;     Department of Chemistry
      Karnatak University's Karnatak Science College
      Dharwad 580 001
      Karnatak
      India
;
    'D. Gayathri'
;     Department of Biotechnology
      Dr. M.G.R Educational and Research Institute University
      Periyar E.V.R. High Road
      Maduravoyal
      Chennai 600 095
      India
;
    'Jeongsu Oh'
;      Department of Image Science and Engineering
       Pukyong National University
       Busan 608 739
       Republic of Korea
;
    'Yeon Tae Jeong'
;      Department of Image Science and Engineering
       Pukyong National University
       Busan 608 739
       Republic of Korea
;
