# Supplementary material for: (Z)-Ethyl 2-cyano-3-(1H-imidazol-2-yl)acrylate
Source: Acta Crystallogr Sect E Struct Rep Online. 2013 Jul 10;69(Pt 8):o1223. doi: 10.1107/S1600536813018278 (PMC3793728; doi:10.1107/S1600536813018278)
Supplement: Supplementary file 2 [file e-69-o1223-Isup2.hkl]

#
# h,k,l, Fc-squared, Fo-squared, sigma(Fo-squared) and status flag
#
data_I
_shelx_title ' Chem_Mahesh_CN1a_0ma in Pca2(1)'
_shelx_refln_list_code          4
_shelx_F_calc_maximum      128.04
_exptl_crystal_F_000       400.00
_reflns_d_resolution_high  0.7107
 
loop_
 _symmetry_equiv_pos_as_xyz
 'x, y, z'
 '-x, -y, z+1/2'
 '-x+1/2, y, z+1/2'
 'x+1/2, -y, z'
 
_cell_length_a    10.0768
_cell_length_b    12.0387
_cell_length_c     7.7047
_cell_angle_alpha  90.000
_cell_angle_beta   90.000
_cell_angle_gamma  90.000
 
_shelx_F_squared_multiplier     1.000
 
loop_
 _refln_index_h
 _refln_index_k
 _refln_index_l
 _refln_F_squared_calc
 _refln_F_squared_meas
 _refln_F_squared_sigma
 _refln_observed_status
   2   0   0     4989.96     4231.96     99.17 o
   4   0   0      199.49      189.43      4.73 o
   6   0   0     1761.02     1722.14     41.70 o
   8   0   0       57.81       58.40      2.54 o
  10   0   0      227.99      210.51     10.61 o
  12   0   0       54.60       55.99      4.10 o
  14   0   0        3.48        8.02      2.50 o
   0   1   0     1059.80     1261.77     31.82 o
   1   1   0     2186.79     2282.16     27.08 o
   2   1   0      467.81      459.29      6.39 o
   3   1   0      620.76      507.97      7.73 o
   4   1   0      694.30      673.27     10.23 o
   5   1   0        4.12        3.87      0.41 o
   6   1   0      171.03      144.09      2.83 o
   7   1   0      119.94      142.64      2.87 o
   8   1   0      289.94      249.66      4.73 o
   9   1   0       92.46       86.15      1.67 o
  10   1   0       29.27       26.31      1.54 o
  11   1   0       17.68       18.99      1.43 o
  12   1   0        3.45        5.39      1.87 o
  13   1   0       31.70       33.83      5.62 o
  14   1   0       27.22       33.88      3.92 o
   0   2   0      470.69      605.12      8.36 o
   1   2   0      702.19      856.18      8.71 o
   2   2   0     2706.45     2781.51     32.95 o
   3   2   0      131.86      118.40      1.66 o
   4   2   0      358.58      378.51      5.91 o
   5   2   0       60.91       44.75      1.07 o
   6   2   0       72.09       58.93      1.78 o
   7   2   0       28.67       23.78      0.79 o
   8   2   0      107.51       94.01      1.91 o
   9   2   0       78.19       60.76      1.73 o
  10   2   0      133.54      127.80      4.08 o
  11   2   0       56.00       57.16      2.19 o
  12   2   0        1.27        1.64      0.83 o
  13   2   0       10.89       15.16      2.85 o
  14   2   0       29.05       39.76      4.10 o
   0   3   0      853.27     1188.27     16.43 o
   1   3   0     2516.49     3220.33     31.29 o
   2   3   0      220.92      230.20      2.57 o
   3   3   0      120.13      118.10      1.79 o
   4   3   0      481.66      468.74      7.28 o
   5   3   0       82.60       74.30      1.51 o
   6   3   0       67.29       69.63      1.41 o
   7   3   0        2.66        2.09      0.26 o
   8   3   0        0.05       -0.25      0.25 o
   9   3   0        9.07        6.94      0.54 o
  10   3   0      198.92      191.71      7.10 o
  11   3   0        3.97        4.81      1.43 o
  12   3   0        2.54        2.30      1.16 o
  13   3   0        1.23        2.42      1.24 o
   0   4   0      367.58      492.12      6.94 o
   1   4   0       53.92       65.85      0.82 o
   2   4   0      336.15      405.24      6.03 o
   3   4   0       64.80       57.97      1.01 o
   4   4   0       82.13       85.64      1.75 o
   5   4   0        9.51        8.87      0.54 o
   6   4   0       13.60       12.06      0.49 o
   7   4   0        0.71        0.88      0.28 o
   8   4   0        7.79        8.24      0.57 o
   9   4   0       34.38       34.71      1.54 o
  10   4   0        1.72        2.85      1.25 o
  11   4   0        2.72        2.14      1.25 o
  12   4   0        5.13        9.27      1.96 o
  13   4   0        0.52       -0.20      1.16 o
   0   5   0       45.91       63.63      1.35 o
   1   5   0      237.02      328.27      3.70 o
   2   5   0     1952.39     2425.39     32.76 o
   3   5   0      276.34      325.30      5.14 o
   4   5   0      209.35      224.96      3.69 o
   5   5   0        0.05        0.11      0.18 o
   6   5   0       11.54       11.31      0.52 o
   7   5   0      605.87      555.28      7.92 o
   8   5   0      327.82      318.03      5.70 o
   9   5   0       50.11       49.98      2.33 o
  10   5   0       12.31       15.69      2.14 o
  11   5   0        4.08        6.24      1.78 o
  12   5   0        0.81        1.07      1.43 o
  13   5   0        0.11        0.30      1.24 o
   0   6   0       30.90       38.22      1.15 o
   1   6   0      695.46      965.25     11.85 o
   2   6   0      721.57      878.24     10.83 o
   3   6   0     1204.05     1438.41     19.86 o
   4   6   0      270.33      281.20      4.58 o
   5   6   0        0.12        0.17      0.19 o
   6   6   0       64.65       62.41      1.39 o
   7   6   0      563.61      529.16      8.29 o
   8   6   0      218.75      216.50      4.88 o
   9   6   0      191.74      197.57      7.85 o
  10   6   0        1.71        2.32      1.43 o
  11   6   0        0.83       -0.89      1.25 o
  12   6   0       13.56       15.69      2.67 o
  13   6   0        0.11        1.43      1.78 o
   0   7   0       33.15       32.61      1.18 o
   1   7   0        0.64        1.55      0.33 o
   2   7   0      151.77      177.46      2.44 o
   3   7   0       99.17      105.87      1.80 o
   4   7   0       19.53       20.09      0.67 o
   5   7   0       58.56       48.32      1.17 o
   6   7   0       31.80       28.73      1.06 o
   7   7   0        9.30        7.44      0.56 o
   8   7   0       17.10       18.72      2.32 o
   9   7   0       13.09       11.41      1.96 o
  10   7   0        6.23        7.67      1.78 o
  11   7   0        2.01        1.60      1.60 o
  12   7   0        6.14       10.88      2.50 o
   0   8   0      406.46      549.92     11.23 o
   1   8   0       36.72       48.22      1.05 o
   2   8   0      245.61      302.36      4.55 o
   3   8   0      191.15      208.35      3.02 o
   4   8   0       79.65       77.03      1.59 o
   5   8   0       14.34       14.11      0.63 o
   6   8   0      119.03      118.60      2.31 o
   7   8   0      159.37      169.58      6.95 o
   8   8   0      139.16      139.26      6.24 o
   9   8   0       62.07       59.73      3.92 o
  10   8   0       41.72       46.90      3.57 o
  11   8   0        0.48        0.53      1.60 o
  12   8   0        3.12        2.85      1.96 o
   0   9   0      203.03      239.12      5.29 o
   1   9   0      225.13      255.61      3.95 o
   2   9   0        6.48       10.45      0.51 o
   3   9   0       15.90       15.63      0.69 o
   4   9   0       57.57       55.23      1.38 o
   5   9   0        0.07       -0.15      0.27 o
   6   9   0      131.59      132.49      5.88 o
   7   9   0       74.36       66.33      3.74 o
   8   9   0        4.25        2.67      1.43 o
   9   9   0        4.69        5.53      1.78 o
  10   9   0        0.03       -1.25      1.25 o
  11   9   0        0.16        0.53      1.60 o
  12   9   0        1.35        1.07      1.96 o
   0  10   0        1.94        1.77      0.39 o
   1  10   0      165.81      176.92      2.67 o
   2  10   0      178.68      196.04      2.94 o
   3  10   0        0.65        0.25      0.25 o
   4  10   0       34.43       32.99      1.07 o
   5  10   0       43.43       40.30      2.85 o
   6  10   0       10.63        8.92      1.78 o
   7  10   0       31.81       27.82      2.85 o
   8  10   0       22.18       21.22      2.67 o
   9  10   0        0.00       -1.43      1.43 o
  10  10   0       28.61       27.46      3.39 o
  11  10   0       11.90       13.91      2.85 o
   0  11   0     1504.39     1622.34     27.30 o
   1  11   0       20.68       21.64      0.76 o
   2  11   0       22.31       22.60      1.18 o
   3  11   0       64.66       56.18      2.59 o
   4  11   0       70.87       68.65      3.92 o
   5  11   0        0.53       -0.53      0.89 o
   6  11   0       33.13       25.32      2.85 o
   7  11   0        1.40        1.25      1.43 o
   8  11   0       39.00       47.97      3.57 o
   9  11   0       26.83       24.79      3.21 o
  10  11   0        9.94        9.09      2.32 o
   1  12   0      216.18      228.95      8.74 o
   2  12   0        1.54        2.12      0.94 o
   3  12   0        0.34        0.71      1.07 o
   4  12   0       28.00       26.39      2.85 o
   5  12   0       17.31       17.30      2.50 o
   6  12   0        7.41        8.38      1.96 o
   7  12   0        0.12       -0.89      1.25 o
   8  12   0        4.04        4.46      1.78 o
   9  12   0        3.77        4.64      1.96 o
  10  12   0        2.47        2.67      1.96 o
   2  13   0        1.22        2.14      1.25 o
   3  13   0       15.74       16.40      2.32 o
   4  13   0        1.70        1.43      1.43 o
   5  13   0        2.61        2.85      1.43 o
   6  13   0       22.62       23.89      2.85 o
   7  13   0        4.14        3.92      1.78 o
   8  13   0        1.43       -1.43      1.43 o
   9  13   0        0.02       -0.53      1.60 o
   3  14   0        0.09        0.53      1.25 o
   4  14   0        3.88        3.92      1.60 o
   5  14   0        2.58        3.57      1.60 o
   6  14   0        0.71        1.78      1.60 o
   7  14   0        0.64        0.18      1.43 o
   3  15   0        0.15        1.43      1.60 o
   4  15   0        0.07       -0.89      1.25 o
   5  15   0        3.64        3.74      1.96 o
   6  15   0        6.20        6.24      2.14 o
   4  16   0       17.06       16.76      2.67 o
   2   0   1     2235.32     2013.43     25.55 o
   4   0   1     1329.00     1262.47     19.05 o
   6   0   1      284.95      280.41      4.52 o
   8   0   1      219.95      154.01      2.35 o
  10   0   1       63.83       54.84      1.83 o
  12   0   1       13.56       13.04      1.77 o
  14   0   1       23.40       34.95      4.10 o
   1   1   1      689.57      647.81     12.89 o
   2   1   1     3109.78     2761.84     25.57 o
   3   1   1      296.86      273.67      2.99 o
   4   1   1       61.63       46.18      0.68 o
   5   1   1      344.14      365.95      4.04 o
   6   1   1      107.35      101.77      1.19 o
   7   1   1       26.22       28.13      0.52 o
   8   1   1       28.64       20.70      0.47 o
   9   1   1      202.94      166.71      1.85 o
  10   1   1       31.61       35.25      1.00 o
  11   1   1       18.79       19.83      1.08 o
  12   1   1        2.91        1.79      0.75 o
  13   1   1        0.25        0.28      0.79 o
  14   1   1        0.13        2.19      1.16 o
   1   2   1      713.77      781.22      7.74 o
   2   2   1      645.89      625.17      5.48 o
   3   2   1      158.57      164.83      1.78 o
   4   2   1      594.85      585.77      6.34 o
   5   2   1      292.97      285.61      3.20 o
   6   2   1       71.81       64.88      1.03 o
   7   2   1        9.43       10.54      0.41 o
   8   2   1       78.54       59.42      0.81 o
   9   2   1       61.42       52.02      1.02 o
  10   2   1        4.01        3.42      0.77 o
  11   2   1       16.12       17.26      1.54 o
  12   2   1        2.62        2.99      0.94 o
  13   2   1        3.53        6.78      1.06 o
  14   2   1        2.70        4.55      1.64 o
   1   3   1      618.00      721.32      5.56 o
   2   3   1       23.15       27.82      0.38 o
   3   3   1      128.87      121.13      1.30 o
   4   3   1      523.52      526.82      5.46 o
   5   3   1      140.10      144.33      1.64 o
   6   3   1      115.19      119.83      1.93 o
   7   3   1       13.12        9.92      0.49 o
   8   3   1       57.51       47.02      0.73 o
   9   3   1      103.98       95.85      1.50 o
  10   3   1       21.97       25.78      1.59 o
  11   3   1       17.60       18.24      1.22 o
  12   3   1        9.94        9.04      1.02 o
  13   3   1        0.55        0.35      2.05 o
   1   4   1      622.62      735.05      6.29 o
   2   4   1      942.41     1095.55      9.92 o
   3   4   1      464.20      481.49      4.43 o
   4   4   1        0.27        0.95      0.14 o
   5   4   1      260.60      269.41      2.80 o
   6   4   1      124.83      102.25      1.30 o
   7   4   1      219.13      208.05      2.39 o
   8   4   1      319.29      299.18      3.48 o
   9   4   1       54.81       53.62      1.18 o
  10   4   1       10.13       10.47      1.03 o
  11   4   1        5.19        7.27      1.06 o
  12   4   1       10.51       13.32      1.37 o
  13   4   1        4.39        8.90      1.57 o
   1   5   1     2024.34     2552.89     20.97 o
   2   5   1      121.56      160.23      1.49 o
   3   5   1       51.29       52.73      0.67 o
   4   5   1      416.27      448.17      4.73 o
   5   5   1      435.46      468.83      5.17 o
   6   5   1      410.20      387.40      4.14 o
   7   5   1      300.89      301.43      3.33 o
   8   5   1       66.68       65.93      1.03 o
   9   5   1       22.80       20.93      1.03 o
  10   5   1       27.83       28.57      2.02 o
  11   5   1       24.06       28.39      1.78 o
  12   5   1        3.22        2.69      1.02 o
  13   5   1        2.90        3.78      1.12 o
   1   6   1      250.23      307.19      3.08 o
   2   6   1      260.27      318.23      2.96 o
   3   6   1       18.45       21.60      0.39 o
   4   6   1      431.97      434.13      4.85 o
   5   6   1      252.12      265.04      2.92 o
   6   6   1      288.63      269.82      3.00 o
   7   6   1      219.45      212.83      2.48 o
   8   6   1      169.16      171.48      2.81 o
   9   6   1       32.85       34.47      1.95 o
  10   6   1       31.98       36.71      2.20 o
  11   6   1        8.91       11.11      1.60 o
  12   6   1        7.87       13.69      1.48 o
  13   6   1        7.19       11.48      2.09 o
   1   7   1      648.08      774.70      6.97 o
   2   7   1       20.37       24.52      0.46 o
   3   7   1      164.45      175.81      1.89 o
   4   7   1        2.30        1.18      0.16 o
   5   7   1      103.85      120.66      1.51 o
   6   7   1       90.08       87.63      1.27 o
   7   7   1      175.33      174.09      2.22 o
   8   7   1       61.72       63.19      1.88 o
   9   7   1       43.67       42.16      2.33 o
  10   7   1        0.26       -0.37      1.34 o
  11   7   1        2.59        2.58      2.50 o
  12   7   1       19.47       21.17      1.74 o
   1   8   1       22.94       26.89      0.50 o
   2   8   1      176.40      203.98      2.03 o
   3   8   1      155.91      177.70      1.86 o
   4   8   1       15.67       13.52      0.42 o
   5   8   1       16.90       16.61      0.48 o
   6   8   1        3.24        3.10      0.42 o
   7   8   1       29.32       29.18      1.08 o
   8   8   1       35.65       39.46      2.20 o
   9   8   1       37.80       36.53      2.20 o
  10   8   1        0.06        0.02      0.94 o
  11   8   1       14.49       21.77      2.13 o
  12   8   1       12.80       17.73      2.08 o
   1   9   1      152.40      166.90      1.85 o
   2   9   1       50.52       52.67      0.74 o
   3   9   1       63.20       62.65      0.91 o
   4   9   1       21.80       23.04      0.61 o
   5   9   1        4.60        4.82      0.28 o
   6   9   1        0.53        0.20      0.50 o
   7   9   1       15.42       15.08      1.51 o
   8   9   1        8.77        7.60      1.26 o
   9   9   1        0.21       -0.67      0.94 o
  10   9   1       19.01       24.61      2.20 o
  11   9   1        6.66        7.63      1.57 o
   1  10   1      112.88      119.28      1.33 o
   2  10   1      489.51      520.25      4.76 o
   3  10   1        4.97        4.14      0.28 o
   4  10   1      190.81      182.83      2.88 o
   5  10   1       46.08       38.59      1.10 o
   6  10   1       26.37       32.13      1.95 o
   7  10   1        4.01        2.82      0.99 o
   8  10   1       16.99       21.71      1.95 o
   9  10   1       40.04       42.89      2.52 o
  10  10   1        2.05        4.36      1.32 o
  11  10   1       13.35       16.85      2.08 o
   1  11   1       20.61       18.68      0.71 o
   2  11   1      274.33      300.14      3.79 o
   3  11   1       39.97       35.26      0.99 o
   4  11   1      103.36       96.26      3.34 o
   5  11   1       10.34       10.96      1.60 o
   6  11   1       13.66       15.40      2.23 o
   7  11   1        2.00        2.32      1.01 o
   8  11   1       16.21       16.33      3.74 o
   9  11   1        5.86        6.92      1.60 o
  10  11   1       35.68       43.52      4.55 o
   1  12   1       52.71       57.64      2.01 o
   2  12   1      339.27      326.85     11.77 o
   3  12   1       35.18       33.98      1.95 o
   4  12   1      123.57      108.16      7.58 o
   5  12   1       34.68       31.24      2.59 o
   6  12   1       10.18       10.60      1.51 o
   7  12   1        3.08        2.85      1.13 o
   8  12   1        7.19        5.57      1.39 o
   9  12   1       26.03       26.58      2.39 o
   1  13   1        2.30        2.32      1.43 o
   2  13   1       42.14       35.31      3.03 o
   3  13   1        5.08        6.94      1.19 o
   4  13   1       20.93       17.77      1.70 o
   5  13   1        0.79        2.03      1.07 o
   6  13   1        7.55       10.53      1.57 o
   7  13   1        5.09        6.09      1.45 o
   8  13   1        7.97        7.94      2.05 o
   1  14   1       18.71       18.72      2.50 o
   2  14   1        6.73        5.35      1.78 o
   3  14   1       23.25       20.33      2.67 o
   4  14   1        5.11        5.10      2.50 o
   5  14   1        0.83        0.80      1.01 o
   6  14   1        0.99       -0.61      2.14 o
   7  14   1       11.03        9.47      2.94 o
   2  15   1        8.09        7.85      2.14 o
   3  15   1        1.56       -0.36      1.43 o
   4  15   1        0.48       -0.53      1.43 o
   5  15   1        0.89        0.41      1.07 o
   6  15   1       17.99       19.85      2.13 o
   3  16   1        5.82        4.64      1.96 o
   4  16   1       17.51       17.47      2.85 o
   0   0   2      120.45       81.67      3.92 o
   2   0   2     3414.29     3089.58     79.57 o
   4   0   2      411.66      407.56      9.64 o
   6   0   2       63.23       65.29      1.45 o
   8   0   2      196.82      178.11      3.13 o
  10   0   2       78.82       70.61      2.36 o
  12   0   2        9.37       10.68      1.18 o
   0   1   2     9421.26     9068.26    230.88 o
   1   1   2     6205.21     5578.80     81.06 o
   2   1   2      505.79      473.03     11.76 o
   3   1   2      113.46       99.86      1.65 o
   4   1   2      108.81      113.45      1.79 o
   5   1   2       55.03       59.09      0.86 o
   6   1   2      266.18      263.86      3.40 o
   7   1   2      147.28      150.78      1.78 o
   8   1   2       91.57       80.88      1.17 o
   9   1   2       14.92       12.61      0.47 o
  10   1   2      182.03      176.94      3.12 o
  11   1   2       24.27       25.05      1.13 o
  12   1   2       12.30       13.17      0.98 o
  13   1   2        3.75        2.80      1.02 o
   0   2   2    16393.43    16326.69    401.49 o
   1   2   2     2345.66     2280.51     30.00 o
   2   2   2       65.33       70.23      1.52 o
   3   2   2       89.35       85.04      1.57 o
   4   2   2       16.79       15.27      0.43 o
   5   2   2      295.91      272.47      3.75 o
   6   2   2      191.56      200.03      2.37 o
   7   2   2      140.41      131.99      1.55 o
   8   2   2        7.97        5.96      0.34 o
   9   2   2       24.67       24.43      0.64 o
  10   2   2       50.21       45.32      1.35 o
  11   2   2        9.33        7.54      0.79 o
  12   2   2       19.42       20.81      1.63 o
  13   2   2        6.29        8.61      1.29 o
   0   3   2      159.69      141.58      3.14 o
   1   3   2      156.40      140.61      1.80 o
   2   3   2      552.85      572.83      8.13 o
   3   3   2      146.25      145.92      2.09 o
   4   3   2       77.06       77.96      1.17 o
   5   3   2       26.53       26.05      0.62 o
   6   3   2       38.19       36.43      0.66 o
   7   3   2       57.75       52.20      0.77 o
   8   3   2      203.65      185.29      2.10 o
   9   3   2       43.85       40.93      0.82 o
  10   3   2       17.38       14.96      0.87 o
  11   3   2        7.70        7.89      1.07 o
  12   3   2        1.55        1.58      0.94 o
  13   3   2        8.54        9.09      1.33 o
   0   4   2     1397.40     1627.86     25.61 o
   1   4   2       78.65       88.27      1.11 o
   2   4   2      764.55      862.76     10.07 o
   3   4   2      982.61     1037.13     12.55 o
   4   4   2      313.89      307.98      4.21 o
   5   4   2       13.64       13.70      0.51 o
   6   4   2       63.11       62.48      0.96 o
   7   4   2      175.33      156.74      1.74 o
   8   4   2      279.16      256.00      2.80 o
   9   4   2       62.32       58.12      1.11 o
  10   4   2       84.72       84.70      3.29 o
  11   4   2       16.67       14.84      1.21 o
  12   4   2        2.07        2.27      0.99 o
  13   4   2        2.39        1.37      1.24 o
   0   5   2      171.70      190.69      3.71 o
   1   5   2       87.66      103.88      1.18 o
   2   5   2      229.75      259.53      2.88 o
   3   5   2      116.28      129.29      1.61 o
   4   5   2       89.33       75.51      1.38 o
   5   5   2      147.39      128.23      2.42 o
   6   5   2       24.28       20.27      0.72 o
   7   5   2       71.34       64.08      0.99 o
   8   5   2       70.02       67.83      1.08 o
   9   5   2       17.04       17.18      2.18 o
  10   5   2        5.68        6.27      0.90 o
  11   5   2        5.28        4.77      1.02 o
  12   5   2        3.80        4.21      1.09 o
  13   5   2        0.44        1.85      1.24 o
   0   6   2       64.10       77.51      1.54 o
   1   6   2       39.06       52.53      0.78 o
   2   6   2      441.80      502.38      5.38 o
   3   6   2      134.19      150.09      1.81 o
   4   6   2      108.76      105.32      1.48 o
   5   6   2       27.38       28.58      0.63 o
   6   6   2       21.85       20.42      0.56 o
   7   6   2       71.65       67.47      1.05 o
   8   6   2      204.70      195.07      3.24 o
   9   6   2        6.48        7.38      1.49 o
  10   6   2       31.65       30.43      1.85 o
  11   6   2        3.12        5.78      1.12 o
  12   6   2        1.71        1.59      0.99 o
   0   7   2      201.13      228.78      3.91 o
   1   7   2      442.07      515.25      5.60 o
   2   7   2      176.00      198.23      2.32 o
   3   7   2      333.90      367.90      4.06 o
   4   7   2      148.39      157.11      1.92 o
   5   7   2        1.26        0.64      0.20 o
   6   7   2       32.37       29.42      0.71 o
   7   7   2      366.49      346.11      4.52 o
   8   7   2       56.28       53.79      2.02 o
   9   7   2       75.70       75.67      5.97 o
  10   7   2        9.46        8.86      1.18 o
  11   7   2        1.62        1.63      0.94 o
  12   7   2        2.83        6.26      1.27 o
   0   8   2       28.90       28.77      0.75 o
   1   8   2       71.43       82.56      1.13 o
   2   8   2        7.44        7.50      0.34 o
   3   8   2       59.04       64.84      1.00 o
   4   8   2        2.27        2.02      0.23 o
   5   8   2       15.08       14.18      0.66 o
   6   8   2       97.15       92.23      1.66 o
   7   8   2       98.43       90.55      2.98 o
   8   8   2        5.03        5.83      1.13 o
   9   8   2       23.88       24.86      2.08 o
  10   8   2       26.98       30.09      2.43 o
  11   8   2        6.41        3.31      1.20 o
  12   8   2        4.31        5.08      1.27 o
   0   9   2      262.08      274.08      4.23 o
   1   9   2      196.70      202.57      2.32 o
   2   9   2      159.35      176.83      2.00 o
   3   9   2      103.37       97.65      1.31 o
   4   9   2       23.15       21.16      0.61 o
   5   9   2       33.38       29.27      0.96 o
   6   9   2        3.17        2.57      0.77 o
   7   9   2       42.56       41.42      2.20 o
   8   9   2       86.58       90.82      4.46 o
   9   9   2       21.32       20.30      1.89 o
  10   9   2        2.52        5.82      1.39 o
  11   9   2        9.60       11.14      1.54 o
   0  10   2      545.15      607.75      8.81 o
   1  10   2      325.28      360.40      3.89 o
   2  10   2       45.92       46.15      0.88 o
   3  10   2       22.53       24.67      0.71 o
   4  10   2       15.32       11.45      0.77 o
   5  10   2       29.77       24.32      1.82 o
   6  10   2       41.32       38.05      3.03 o
   7  10   2       17.57       18.78      2.41 o
   8  10   2       11.76       10.03      2.41 o
   9  10   2       14.29       14.83      1.77 o
  10  10   2       17.16       21.02      2.14 o
  11  10   2        1.31        1.08      1.14 o
   0  11   2      144.55      138.00      3.56 o
   1  11   2       46.99       48.90      1.25 o
   2  11   2        5.60        6.47      0.59 o
   3  11   2        4.50        4.12      0.55 o
   4  11   2       18.16       14.61      1.50 o
   5  11   2        1.27        2.66      0.94 o
   6  11   2       60.55       62.95      2.77 o
   7  11   2        5.16        5.18      1.60 o
   8  11   2        0.86       -0.18      1.07 o
   9  11   2        9.96       12.09      2.50 o
  10  11   2        1.78        0.80      1.26 o
   0  12   2      152.01      167.32      5.28 o
   1  12   2      108.58      105.21      3.66 o
   2  12   2       56.94       51.42      2.46 o
   3  12   2        4.88        5.17      1.60 o
   4  12   2       14.35       12.73      1.45 o
   5  12   2       24.58       18.06      1.75 o
   6  12   2        2.41        3.30      1.13 o
   7  12   2        8.23        6.04      2.32 o
   8  12   2        5.92        5.61      1.32 o
   9  12   2       10.70        9.36      1.70 o
   1  13   2       16.08       16.47      3.57 o
   2  13   2       16.02       18.37      2.50 o
   3  13   2        1.01        2.14      1.43 o
   4  13   2       11.87       10.18      1.45 o
   5  13   2       15.30       15.28      2.41 o
   6  13   2        0.43       -0.88      0.99 o
   7  13   2        0.56       -0.66      1.07 o
   8  13   2        4.38        4.10      3.30 o
   0  14   2       39.86       38.52      3.21 o
   1  14   2       12.04       13.55      2.32 o
   2  14   2        7.60        6.78      1.96 o
   3  14   2        1.20        1.43      1.60 o
   4  14   2        0.62       -0.36      1.43 o
   5  14   2        0.29        0.47      1.07 o
   6  14   2       10.74        8.10      1.50 o
   7  14   2        0.38       -0.53      1.13 o
   1  15   2        8.46        7.31      2.14 o
   2  15   2       19.29       18.72      2.85 o
   3  15   2       36.73       37.98      3.74 o
   4  15   2        5.77        8.38      2.32 o
   5  15   2        5.40        6.42      2.14 o
   6  15   2        4.17        2.94      1.39 o
   2  16   2        7.74        5.53      1.96 o
   3  16   2       11.00       14.44      2.67 o
   2   0   3      583.09      529.22     17.70 o
   4   0   3      194.51      181.55      3.94 o
   6   0   3       20.65       27.60      1.23 o
   8   0   3        1.43        1.98      0.72 o
  10   0   3        4.72        5.09      0.96 o
  12   0   3       11.62        9.40      1.58 o
   1   1   3       95.79       91.00      1.52 o
   2   1   3      105.58      104.56      1.87 o
   3   1   3       66.05       62.07      1.44 o
   4   1   3      431.55      407.07      6.50 o
   5   1   3       82.98       79.98      1.77 o
   6   1   3      119.64      115.37      2.09 o
   7   1   3        0.00       -0.13      0.33 o
   8   1   3        8.78        7.10      0.65 o
   9   1   3      155.80      142.91      2.60 o
  10   1   3        1.87        3.00      0.61 o
  11   1   3        7.49        7.75      0.76 o
  12   1   3        4.71        6.01      0.76 o
  13   1   3        0.62        1.02      0.69 o
   1   2   3     1005.13      937.72     13.72 o
   2   2   3      252.21      222.72      3.46 o
   3   2   3      487.60      461.25      9.54 o
   4   2   3      115.07      108.61      2.25 o
   5   2   3       83.57       82.85      1.90 o
   6   2   3       22.55       23.16      0.75 o
   7   2   3       98.33       93.73      1.71 o
   8   2   3      217.35      191.38      2.76 o
   9   2   3        9.47        8.12      0.72 o
  10   2   3       21.94       20.99      1.05 o
  11   2   3        1.14        1.11      0.76 o
  12   2   3       13.29       14.02      1.10 o
  13   2   3        1.58        2.70      1.05 o
   1   3   3      358.75      350.48      4.93 o
   2   3   3      345.96      339.55      5.24 o
   3   3   3      146.94      141.33      2.53 o
   4   3   3       52.23       48.33      1.16 o
   5   3   3      462.99      472.24      6.28 o
   6   3   3      156.96      134.60      2.18 o
   7   3   3      241.93      225.75      3.11 o
   8   3   3       27.49       29.44      0.95 o
   9   3   3       19.43       17.46      0.85 o
  10   3   3       73.48       69.33      1.83 o
  11   3   3       10.14       12.48      0.98 o
  12   3   3        4.53        6.30      1.19 o
  13   3   3        3.45        5.98      1.23 o
   1   4   3      534.91      564.23      6.82 o
   2   4   3      163.96      163.15      2.30 o
   3   4   3       43.47       40.23      0.85 o
   4   4   3      394.01      403.01      5.95 o
   5   4   3       31.06       34.34      0.78 o
   6   4   3      168.55      158.41      2.31 o
   7   4   3      145.99      136.78      2.00 o
   8   4   3       86.36       82.63      1.64 o
   9   4   3       29.20       27.59      1.06 o
  10   4   3       20.17       25.08      1.45 o
  11   4   3        2.02        0.78      0.69 o
  12   4   3       12.81       16.37      1.57 o
  13   4   3        0.29        1.50      1.07 o
   1   5   3      163.87      166.57      2.38 o
   2   5   3        8.75        9.22      0.49 o
   3   5   3      106.27      109.99      2.57 o
   4   5   3       19.81       21.15      0.89 o
   5   5   3       45.40       51.20      0.96 o
   6   5   3        0.03       -0.28      0.28 o
   7   5   3       74.64       64.91      1.32 o
   8   5   3        1.35        1.04      0.50 o
   9   5   3       60.47       57.57      1.55 o
  10   5   3        0.54        0.51      0.58 o
  11   5   3       10.74       13.46      1.20 o
  12   5   3        0.77        1.85      1.07 o
   1   6   3        5.11        5.13      0.35 o
   2   6   3      252.29      261.32      3.32 o
   3   6   3       71.55       74.35      1.30 o
   4   6   3       27.00       26.84      0.69 o
   5   6   3       41.11       46.18      1.00 o
   6   6   3       41.44       36.54      0.93 o
   7   6   3       19.11       18.32      0.78 o
   8   6   3       42.31       41.72      1.28 o
   9   6   3       42.16       35.92      1.42 o
  10   6   3        3.69        3.80      0.84 o
  11   6   3        4.11        5.19      1.12 o
  12   6   3        2.95        2.69      1.12 o
   1   7   3      420.18      438.93      5.05 o
   2   7   3      145.27      163.74      2.25 o
   3   7   3      129.90      124.34      1.70 o
   4   7   3       26.49       27.31      0.69 o
   5   7   3       22.44       21.04      0.76 o
   6   7   3       60.50       61.89      1.24 o
   7   7   3      128.75      131.08      2.11 o
   8   7   3       15.87       15.32      1.39 o
   9   7   3        1.57        1.68      0.75 o
  10   7   3       12.45       15.20      1.42 o
  11   7   3        3.33        4.65      1.15 o
  12   7   3        6.63        9.69      1.44 o
   1   8   3       35.54       37.63      0.86 o
   2   8   3       71.24       74.45      1.38 o
   3   8   3       11.75       11.81      0.59 o
   4   8   3       63.87       65.67      1.15 o
   5   8   3      175.05      162.40      2.23 o
   6   8   3       80.45       86.50      1.53 o
   7   8   3       53.21       54.17      1.63 o
   8   8   3       21.11       23.19      1.61 o
   9   8   3        6.08        7.10      1.12 o
  10   8   3       41.27       46.45      2.16 o
  11   8   3        4.29        5.44      1.19 o
   1   9   3      237.75      240.06      3.45 o
   2   9   3      231.41      233.43      3.34 o
   3   9   3      230.35      216.57      2.93 o
   4   9   3       92.12       80.88      1.42 o
   5   9   3       73.73       66.32      1.34 o
   6   9   3       55.10       58.40      1.82 o
   7   9   3        8.37        9.41      0.98 o
   8   9   3       49.46       52.21      2.36 o
   9   9   3        8.89        9.73      1.28 o
  10   9   3        2.06        2.39      1.09 o
  11   9   3        2.59        3.29      1.19 o
   1  10   3       24.39       24.32      1.04 o
   2  10   3       47.26       39.90      1.08 o
   3  10   3       43.36       44.51      1.07 o
   4  10   3        0.77        0.56      0.42 o
   5  10   3        8.58        8.10      0.98 o
   6  10   3        0.53        1.22      0.94 o
   7  10   3        5.80        7.33      1.35 o
   8  10   3        8.04        7.74      1.57 o
   9  10   3       49.15       53.43      2.36 o
  10  10   3        5.79        7.69      1.34 o
   1  11   3        8.43        9.55      0.91 o
   2  11   3      106.29      107.10      3.09 o
   3  11   3        8.14        7.49      1.26 o
   4  11   3       24.79       26.21      1.81 o
   5  11   3        3.50        2.56      0.94 o
   6  11   3        5.59        5.35      1.19 o
   7  11   3        1.68        3.61      1.25 o
   8  11   3        2.99        1.51      1.19 o
   9  11   3        7.98        6.45      1.27 o
  10  11   3        8.34        7.54      1.33 o
   1  12   3        0.48        1.57      0.94 o
   2  12   3        4.91        6.38      2.41 o
   3  12   3       10.56       12.09      1.51 o
   4  12   3        9.56        5.88      1.78 o
   5  12   3        1.58        2.26      1.07 o
   6  12   3        3.62        3.49      1.60 o
   7  12   3        0.89        1.17      1.07 o
   8  12   3       10.08       12.88      1.80 o
   9  12   3       13.08       14.83      2.01 o
   1  13   3       54.29       57.69      5.97 o
   2  13   3       32.38       37.69      2.50 o
   3  13   3       60.08       63.12      4.28 o
   4  13   3        9.40        9.45      2.32 o
   5  13   3       21.48       17.83      2.85 o
   6  13   3        2.21        1.16      1.13 o
   7  13   3        2.80        4.14      1.32 o
   8  13   3       15.64       14.98      1.95 o
   1  14   3        6.93        6.86      1.45 o
   2  14   3       60.74       58.67      4.28 o
   3  14   3       16.82       12.84      2.50 o
   4  14   3       27.16       24.79      3.21 o
   5  14   3       22.43       19.61      3.03 o
   6  14   3       40.28       44.32      5.08 o
   1  15   3        3.15        3.38      1.24 o
   2  15   3       33.52       36.55      3.92 o
   3  15   3        9.67        9.27      2.32 o
   4  15   3       17.09       16.94      2.85 o
   5  15   3       32.47       31.20      3.74 o
   1  16   3        6.67        3.03      1.96 o
   2  16   3        4.63        3.39      1.96 o
   0   0   4     1557.58     1453.17     37.80 o
   2   0   4       79.79       64.46      1.65 o
   4   0   4       25.61       22.82      2.14 o
   6   0   4       34.35       31.66      1.40 o
   8   0   4        2.09        0.77      0.72 o
  10   0   4       74.52       76.99      2.67 o
  12   0   4        3.85        4.99      1.09 o
   0   1   4      188.39      193.67      4.30 o
   1   1   4       17.10       16.05      0.85 o
   2   1   4       97.94      100.90      1.83 o
   3   1   4      114.30       98.03      2.62 o
   4   1   4       38.10       36.04      1.47 o
   5   1   4       14.82       14.66      0.71 o
   6   1   4        8.38        7.80      0.60 o
   7   1   4        0.74        0.23      0.43 o
   8   1   4       55.43       51.70      1.43 o
   9   1   4       31.12       31.18      1.24 o
  10   1   4       35.14       34.68      1.44 o
  11   1   4        2.31        1.99      0.73 o
  12   1   4        0.23        0.53      0.62 o
  13   1   4        3.16        2.78      0.76 o
   0   2   4     1019.61      977.40     18.08 o
   1   2   4       59.00       53.28      3.04 o
   2   2   4      184.25      183.70      3.10 o
   3   2   4      210.39      180.18      4.45 o
   4   2   4       15.98       15.41      0.75 o
   5   2   4       74.06       73.44      1.89 o
   6   2   4       63.41       67.65      1.75 o
   7   2   4       41.88       37.47      1.41 o
   8   2   4      118.10      114.33      2.26 o
   9   2   4       30.82       28.68      2.04 o
  10   2   4       12.84       14.85      0.98 o
  11   2   4        2.74        3.46      0.81 o
  12   2   4        4.52        4.64      0.74 o
  13   2   4        4.06        4.47      0.82 o
   0   3   4     2610.48     2534.35     45.98 o
   1   3   4     1911.62     1943.72     26.05 o
   2   3   4      324.29      300.23      6.05 o
   3   3   4      264.23      265.74      6.95 o
   4   3   4      170.86      162.64      3.39 o
   5   3   4        4.65        6.46      0.48 o
   6   3   4      142.64      137.37      2.27 o
   7   3   4      236.46      227.19      3.19 o
   8   3   4       96.47       95.13      1.85 o
   9   3   4       50.50       49.80      1.75 o
  10   3   4       20.53       21.75      1.11 o
  11   3   4       16.22       16.16      1.02 o
  12   3   4        2.52        2.04      0.70 o
   0   4   4      351.66      348.12      5.99 o
   1   4   4       56.76       60.88      1.57 o
   2   4   4       78.97       76.25      1.43 o
   3   4   4       13.92       12.97      0.98 o
   4   4   4       10.73       11.51      0.56 o
   5   4   4       29.47       27.72      0.88 o
   6   4   4       18.04       17.21      0.79 o
   7   4   4       35.28       35.97      1.18 o
   8   4   4       35.58       32.53      1.15 o
   9   4   4       13.22       12.77      0.81 o
  10   4   4       15.58       13.90      0.95 o
  11   4   4        1.80        1.91      0.65 o
  12   4   4       11.29       13.01      1.12 o
   0   5   4      202.39      219.68      4.45 o
   1   5   4       38.24       38.48      0.89 o
   2   5   4      120.24      119.12      2.06 o
   3   5   4       92.67       90.42      1.71 o
   4   5   4       44.48       41.74      0.91 o
   5   5   4        9.84        8.50      0.53 o
   6   5   4       55.87       53.33      1.30 o
   7   5   4       68.48       60.48      1.54 o
   8   5   4       63.65       58.28      1.41 o
   9   5   4       13.86       14.53      0.87 o
  10   5   4       19.72       20.98      1.25 o
  11   5   4       10.91       10.73      1.00 o
  12   5   4        0.14        1.89      1.06 o
   0   6   4      296.38      311.84      6.06 o
   1   6   4       13.55       13.54      0.58 o
   2   6   4       34.89       38.46      0.98 o
   3   6   4       25.05       23.82      1.06 o
   4   6   4       39.09       39.08      0.90 o
   5   6   4        6.44        5.15      0.46 o
   6   6   4       34.30       34.98      1.05 o
   7   6   4       33.01       28.78      1.33 o
   8   6   4       18.19       14.82      1.09 o
   9   6   4        4.76        5.59      0.72 o
  10   6   4       19.22       19.16      1.17 o
  11   6   4        7.48        8.50      1.10 o
  12   6   4        2.98        2.85      1.96 o
   0   7   4       66.64       65.77      2.08 o
   1   7   4       26.58       26.90      0.95 o
   2   7   4       39.53       36.44      1.17 o
   3   7   4       29.34       27.62      0.99 o
   4   7   4        8.18        8.81      0.58 o
   5   7   4       12.59       13.12      0.72 o
   6   7   4       17.42       15.37      0.85 o
   7   7   4       17.00       14.38      1.33 o
   8   7   4       14.54       14.93      1.08 o
   9   7   4       11.25       13.47      1.03 o
  10   7   4        9.70        8.85      1.13 o
  11   7   4        1.85        3.20      1.12 o
   0   8   4      334.06      369.97     14.98 o
   1   8   4      256.78      259.73      5.25 o
   2   8   4       19.79       22.97      1.15 o
   3   8   4       91.83       92.13      2.01 o
   4   8   4       54.21       52.61      2.22 o
   5   8   4        3.20        2.11      0.49 o
   6   8   4       24.10       24.76      1.15 o
   7   8   4       33.23       33.27      1.93 o
   8   8   4       92.86       92.65      2.54 o
   9   8   4       20.15       17.94      1.35 o
  10   8   4        4.93        4.33      1.15 o
  11   8   4        4.43        5.66      1.26 o
   0   9   4      363.43      381.32     10.14 o
   1   9   4       62.61       61.34      2.21 o
   2   9   4       80.51       83.43      2.14 o
   3   9   4       44.54       44.91      2.34 o
   4   9   4       12.31       14.23      0.97 o
   5   9   4       25.26       23.48      1.22 o
   6   9   4       42.42       40.46      1.53 o
   7   9   4       24.53       25.83      1.68 o
   8   9   4       24.40       27.14      1.88 o
   9   9   4       17.89       18.36      1.47 o
  10   9   4       15.75       14.53      1.57 o
   0  10   4       20.76       24.23      1.95 o
   1  10   4       19.03       20.04      1.49 o
   2  10   4        5.19        4.40      0.70 o
   3  10   4        1.21        1.69      0.73 o
   4  10   4        1.96        1.61      0.80 o
   5  10   4        0.88        1.39      0.65 o
   6  10   4       23.38       24.08      1.50 o
   7  10   4        5.09        5.64      1.09 o
   8  10   4        1.82        2.73      1.91 o
   9  10   4        0.90        0.24      1.03 o
  10  10   4        6.47        8.29      1.37 o
   0  11   4       12.79       15.16      2.50 o
   1  11   4       36.07       36.51      1.95 o
   2  11   4       39.20       42.92      2.41 o
   3  11   4        3.78        1.62      0.80 o
   4  11   4        2.57        2.36      0.89 o
   5  11   4        3.13        1.81      0.81 o
   6  11   4        5.85        5.77      1.43 o
   7  11   4       27.88       29.14      2.76 o
   8  11   4       12.41       11.29      2.85 o
   9  11   4        3.25        6.32      1.57 o
   0  12   4       46.57       39.41      3.39 o
   1  12   4       40.00       41.87      4.10 o
   2  12   4        0.61        0.99      1.45 o
   3  12   4        1.49       -0.95      1.07 o
   4  12   4        5.16        4.96      1.32 o
   5  12   4        6.53        8.38      2.32 o
   6  12   4       17.48       20.10      2.23 o
   7  12   4        2.49        0.99      1.19 o
   8  12   4        0.70       -0.09      1.19 o
   0  13   4       10.81        8.38      2.14 o
   1  13   4       40.78       46.31      3.74 o
   2  13   4        5.53        5.52      1.32 o
   3  13   4       26.57       22.25      2.20 o
   4  13   4        1.41        0.27      1.13 o
   5  13   4        8.42        8.20      2.32 o
   6  13   4        7.77        8.92      2.50 o
   7  13   4        0.65       -0.67      1.19 o
   0  14   4       51.13       48.50      3.92 o
   1  14   4       36.66       33.52      2.65 o
   2  14   4       33.06       29.94      2.46 o
   3  14   4       10.25       13.11      1.77 o
   4  14   4       18.27       13.55      2.67 o
   5  14   4        3.80        4.28      2.14 o
   6  14   4        0.90        2.32      1.96 o
   0  15   4       18.43       18.19      3.03 o
   1  15   4        0.39        0.89      1.26 o
   2  15   4       12.24       11.46      1.82 o
   3  15   4        1.33        1.96      1.96 o
   4  15   4        0.14       -1.25      1.60 o
   2   0   5       64.55       64.43      2.13 o
   4   0   5       66.71       73.24      2.77 o
   6   0   5       28.95       27.16      1.58 o
   8   0   5      121.87      118.94      3.39 o
  10   0   5       20.67       16.54      1.48 o
  12   0   5        5.44        5.88      1.27 o
   1   1   5      136.66      134.96      2.50 o
   2   1   5        7.37        8.44      0.58 o
   3   1   5       49.30       48.10      1.29 o
   4   1   5       50.24       48.56      1.52 o
   5   1   5       12.03       10.75      0.77 o
   6   1   5       29.40       27.81      1.21 o
   7   1   5       70.73       70.24      1.72 o
   8   1   5       43.24       37.07      1.37 o
   9   1   5        8.41        7.69      0.78 o
  10   1   5        3.78        5.09      0.73 o
  11   1   5        9.05       10.15      0.92 o
  12   1   5        8.84       10.98      1.08 o
   1   2   5      100.60       92.45      2.05 o
   2   2   5       74.35       74.48      1.51 o
   3   2   5       26.99       25.48      0.85 o
   4   2   5      148.75      152.56      2.68 o
   5   2   5       77.53       71.10      1.74 o
   6   2   5      132.47      123.58      2.58 o
   7   2   5       74.00       75.43      1.77 o
   8   2   5       26.04       25.78      1.19 o
   9   2   5       11.55       11.59      1.10 o
  10   2   5       13.99       17.75      1.09 o
  11   2   5        4.11        1.83      0.67 o
  12   2   5        3.18        4.75      0.82 o
   1   3   5       33.42       33.99      1.00 o
   2   3   5      129.75      126.70      2.43 o
   3   3   5      112.51      109.39      1.90 o
   4   3   5       54.05       51.97      1.22 o
   5   3   5       18.15       15.85      0.91 o
   6   3   5       34.51       36.79      1.18 o
   7   3   5       44.25       43.21      1.47 o
   8   3   5        2.57        2.20      0.62 o
   9   3   5       43.47       42.24      1.52 o
  10   3   5        4.70        3.74      0.73 o
  11   3   5        6.35        6.67      0.84 o
  12   3   5        2.18        2.68      0.74 o
   1   4   5       99.04       99.99      1.74 o
   2   4   5       35.93       42.09      1.12 o
   3   4   5        8.62        9.41      0.55 o
   4   4   5       19.92       22.52      0.78 o
   5   4   5       37.02       38.68      1.05 o
   6   4   5       19.66       18.32      0.94 o
   7   4   5        5.47        5.71      0.69 o
   8   4   5       35.39       36.92      1.32 o
   9   4   5       20.45       18.74      1.32 o
  10   4   5        8.15        8.46      0.84 o
  11   4   5        1.31        1.04      0.67 o
  12   4   5        0.96        0.05      0.70 o
   1   5   5       90.75       87.76      1.89 o
   2   5   5       62.66       63.95      1.43 o
   3   5   5        5.94        6.14      0.45 o
   4   5   5       43.29       42.44      1.01 o
   5   5   5        2.29        3.16      0.47 o
   6   5   5        8.03        9.20      0.70 o
   7   5   5        0.85        0.37      0.60 o
   8   5   5        3.32        3.93      0.62 o
   9   5   5        8.73        7.41      0.79 o
  10   5   5        3.50        3.13      0.71 o
  11   5   5        6.04        4.14      0.90 o
   1   6   5       27.16       27.45      1.09 o
   2   6   5        5.73        5.45      0.61 o
   3   6   5       11.56       11.32      0.82 o
   4   6   5       34.92       32.80      0.92 o
   5   6   5        3.69        3.37      0.49 o
   6   6   5       11.21       12.68      0.81 o
   7   6   5        0.31        0.62      0.48 o
   8   6   5       12.33       12.80      0.93 o
   9   6   5        1.82        2.42      0.64 o
  10   6   5        6.52        5.60      0.89 o
  11   6   5        7.99        9.38      1.04 o
   1   7   5       70.78       65.75      1.89 o
   2   7   5      134.04      132.66      2.89 o
   3   7   5       33.73       28.58      1.09 o
   4   7   5       67.28       60.12      2.14 o
   5   7   5       63.56       63.51      1.42 o
   6   7   5        4.90        4.95      0.63 o
   7   7   5        6.30        7.97      0.81 o
   8   7   5       16.94       15.48      1.06 o
   9   7   5       20.28       23.03      1.23 o
  10   7   5        5.02        6.09      0.86 o
  11   7   5        5.65        5.86      1.31 o
   1   8   5       38.88       39.70      1.60 o
   2   8   5      165.97      160.24      3.09 o
   3   8   5       33.41       33.21      1.47 o
   4   8   5       39.15       39.38      1.46 o
   5   8   5       27.71       27.24      1.33 o
   6   8   5        0.67        0.62      0.65 o
   7   8   5       27.10       26.26      1.28 o
   8   8   5        7.90        7.96      1.09 o
   9   8   5       16.53       21.71      1.19 o
  10   8   5        3.24        2.37      0.87 o
   1   9   5       18.31       18.98      1.31 o
   2   9   5       46.45       47.82      2.81 o
   3   9   5       33.79       33.09      1.77 o
   4   9   5        2.27        2.04      0.82 o
   5   9   5       58.83       61.59      1.92 o
   6   9   5       30.94       31.56      1.54 o
   7   9   5       36.37       37.92      1.68 o
   8   9   5        7.15        6.17      1.12 o
   9   9   5        5.78        7.57      1.15 o
  10   9   5        6.69        7.69      1.60 o
   1  10   5       22.05       22.59      1.68 o
   2  10   5        0.20       -0.68      0.68 o
   3  10   5       11.85       10.54      1.49 o
   4  10   5        3.32        1.95      0.87 o
   5  10   5       13.46       14.89      1.15 o
   6  10   5        7.11        7.88      0.98 o
   7  10   5       13.26       13.83      1.18 o
   8  10   5       12.93       12.10      1.44 o
   9  10   5        1.05        2.39      1.43 o
   1  11   5        2.62        2.66      0.96 o
   2  11   5        1.17        3.20      1.39 o
   3  11   5        0.97        0.09      0.82 o
   4  11   5        4.64        2.08      0.89 o
   5  11   5        3.21        1.45      0.90 o
   6  11   5        4.53        3.01      1.29 o
   7  11   5        2.09        4.04      1.12 o
   8  11   5       15.69       16.43      1.93 o
   1  12   5        4.39        5.48      1.86 o
   2  12   5       11.83       10.82      1.75 o
   3  12   5        1.16        3.78      2.32 o
   4  12   5        1.52        0.84      1.19 o
   5  12   5        2.52        1.11      1.19 o
   6  12   5        1.73        2.05      1.39 o
   7  12   5       13.04       11.11      1.80 o
   1  13   5        5.90        5.84      1.96 o
   2  13   5       18.57       17.72      1.68 o
   3  13   5       10.29        9.00      1.70 o
   4  13   5       11.97       13.10      1.95 o
   5  13   5       37.51       43.05      4.01 o
   6  13   5       27.08       24.43      3.74 o
   1  14   5        1.29        0.14      1.32 o
   2  14   5       26.12       24.44      3.74 o
   3  14   5        3.60        0.68      2.32 o
   4  14   5        5.14        4.80      1.57 o
   0   0   6       33.27       31.61      3.39 o
   2   0   6       30.15       32.48      1.39 o
   4   0   6        0.58        0.67      0.72 o
   6   0   6        6.33        5.96      0.96 o
   8   0   6       23.69       22.54      1.68 o
  10   0   6        6.37        6.07      1.12 o
   0   1   6       47.31       44.76      1.41 o
   1   1   6      108.29      112.53      1.78 o
   2   1   6       39.27       37.88      1.09 o
   3   1   6       56.96       57.85      1.31 o
   4   1   6       37.67       36.72      1.14 o
   5   1   6        3.63        2.70      0.59 o
   6   1   6        1.22        0.94      0.52 o
   7   1   6       53.89       54.55      1.71 o
   8   1   6       33.20       34.32      1.74 o
   9   1   6       14.68       14.22      1.02 o
  10   1   6        3.95        3.37      0.76 o
  11   1   6        0.51        0.08      0.64 o
   0   2   6       17.18       15.41      0.99 o
   1   2   6       15.71       16.82      0.78 o
   2   2   6       18.15       18.08      0.70 o
   3   2   6       19.93       18.61      0.74 o
   4   2   6       17.72       21.10      0.87 o
   5   2   6       12.12       12.63      1.08 o
   6   2   6        1.36        0.58      0.58 o
   7   2   6       35.98       36.33      1.45 o
   8   2   6        3.13        1.66      0.66 o
   9   2   6       26.43       26.56      1.28 o
  10   2   6       10.01       10.58      0.95 o
  11   2   6        1.62        2.01      0.72 o
   0   3   6       78.09       85.86      2.31 o
   1   3   6        3.71        3.51      0.51 o
   2   3   6       36.57       35.91      0.94 o
   3   3   6       57.82       57.03      1.36 o
   4   3   6       10.00        9.11      0.64 o
   5   3   6        1.27        1.41      0.47 o
   6   3   6       20.16       20.13      1.06 o
   7   3   6        6.87        6.26      0.76 o
   8   3   6       20.45       20.79      1.27 o
   9   3   6       14.37       15.37      1.04 o
  10   3   6        1.06        0.44      0.64 o
  11   3   6        0.21        0.00      0.67 o
   0   4   6      593.78      600.20     12.93 o
   1   4   6       77.09       73.08      1.77 o
   2   4   6       78.40       75.32      1.39 o
   3   4   6        8.75        8.65      0.83 o
   4   4   6       17.45       16.23      0.78 o
   5   4   6        9.66        9.93      1.03 o
   6   4   6       50.45       55.04      1.46 o
   7   4   6       15.45       15.48      1.03 o
   8   4   6       18.68       17.60      1.09 o
   9   4   6        5.74        6.32      0.80 o
  10   4   6        2.69        2.30      0.71 o
  11   4   6        7.68        8.19      0.91 o
   0   5   6      335.20      360.72     23.27 o
   1   5   6       92.31       93.73      2.56 o
   2   5   6       50.22       52.52      1.55 o
   3   5   6        4.51        4.51      0.63 o
   4   5   6        6.15        5.88      0.56 o
   5   5   6        3.85        3.63      0.60 o
   6   5   6       56.11       56.00      1.50 o
   7   5   6       12.51       12.13      0.87 o
   8   5   6       16.81       16.13      1.12 o
   9   5   6        4.37        4.03      0.76 o
  10   5   6       12.15       13.04      1.13 o
  11   5   6        0.16        0.72      0.75 o
   0   6   6       51.91       51.82      6.60 o
   1   6   6       23.34       23.77      1.26 o
   2   6   6       24.23       22.78      1.26 o
   3   6   6       10.36       11.23      0.74 o
   4   6   6       11.68       10.29      0.82 o
   5   6   6        6.98        5.49      0.74 o
   6   6   6        1.12        0.20      0.53 o
   7   6   6        4.08        5.31      0.73 o
   8   6   6       21.28       22.55      1.14 o
   9   6   6        1.12        1.44      0.67 o
  10   6   6       12.91       13.83      1.22 o
   0   7   6      100.63       99.34      3.90 o
   1   7   6      154.02      155.37      4.35 o
   2   7   6        7.33        6.56      0.91 o
   3   7   6        3.98        3.26      0.72 o
   4   7   6        4.01        3.97      0.65 o
   5   7   6        5.82        6.92      0.77 o
   6   7   6        4.37        3.71      0.70 o
   7   7   6        0.21       -0.29      0.55 o
   8   7   6        5.03        6.57      1.04 o
   9   7   6        4.15        4.06      0.82 o
  10   7   6        0.94       -0.21      0.92 o
   0   8   6       48.22       45.10      2.64 o
   1   8   6        7.13        7.17      0.92 o
   2   8   6        2.05        2.54      0.84 o
   3   8   6        1.87        2.14      0.84 o
   4   8   6        6.64        7.53      1.26 o
   5   8   6        1.92        0.94      0.69 o
   6   8   6        9.96        8.80      0.98 o
   7   8   6        0.36        2.07      0.78 o
   8   8   6        0.41        0.10      0.76 o
   9   8   6        2.99        3.23      1.09 o
   0   9   6        4.69        4.42      1.32 o
   1   9   6        5.71        5.81      0.95 o
   2   9   6       13.41       12.74      1.30 o
   3   9   6        2.54        1.69      0.87 o
   4   9   6        2.73        0.96      0.89 o
   5   9   6        3.57        3.37      0.99 o
   6   9   6        3.55        4.88      0.90 o
   7   9   6       16.96       17.70      1.31 o
   8   9   6        6.29        5.85      1.03 o
   9   9   6        7.35        7.13      1.34 o
   0  10   6       17.46       17.15      2.02 o
   1  10   6       29.39       29.83      2.02 o
   2  10   6        5.90        5.71      1.04 o
   3  10   6       21.42       19.99      1.56 o
   4  10   6       12.60       13.65      1.36 o
   5  10   6        0.55       -0.88      0.88 o
   6  10   6        3.60        4.26      1.12 o
   7  10   6       10.98       11.67      1.29 o
   8  10   6       17.26       16.05      1.44 o
   0  11   6        4.50        5.97      1.51 o
   1  11   6        2.88        1.96      1.02 o
   2  11   6        2.03        1.65      1.02 o
   3  11   6        3.18        1.15      0.94 o
   4  11   6        0.62        1.14      0.93 o
   5  11   6        1.51        1.34      1.00 o
   6  11   6        5.37        5.64      1.20 o
   7  11   6        2.34        1.60      1.32 o
   0  12   6        1.74        3.92      1.96 o
   1  12   6        4.11        3.82      1.12 o
   2  12   6       10.73       13.91      1.60 o
   3  12   6        9.26        9.53      1.43 o
   4  12   6        4.69        5.66      1.25 o
   5  12   6        1.08        2.14      1.12 o
   6  12   6        6.67        7.68      1.82 o
   0  13   6       12.92        8.20      2.50 o
   1  13   6        6.46        3.43      2.76 o
   2  13   6       24.30       24.07      2.86 o
   3  13   6        5.22        5.34      1.89 o
   4  13   6        1.87        1.16      1.39 o
   0  14   6        8.55        4.99      2.50 o
   1  14   6       15.73       11.31      1.95 o
   2   0   7       31.95       31.28      1.52 o
   4   0   7       35.74       37.31      1.91 o
   6   0   7       95.59      106.72      3.83 o
   8   0   7       34.19       34.46      2.13 o
  10   0   7       12.67       15.13      1.65 o
   1   1   7       32.07       31.88      0.99 o
   2   1   7        0.77        0.83      0.43 o
   3   1   7        1.73        0.81      0.47 o
   4   1   7       35.39       36.08      1.20 o
   5   1   7       16.47       16.09      0.97 o
   6   1   7       18.30       20.50      1.05 o
   7   1   7       49.14       53.44      2.40 o
   8   1   7        2.68        1.92      0.72 o
   9   1   7        8.22        8.31      0.98 o
  10   1   7        5.03        3.72      0.79 o
   1   2   7        1.50        1.40      0.45 o
   2   2   7       10.88       10.75      0.65 o
   3   2   7        6.79        7.43      0.60 o
   4   2   7        5.87        5.66      0.66 o
   5   2   7        0.94        0.59      0.56 o
   6   2   7        5.10        5.34      0.70 o
   7   2   7        4.57        2.74      1.14 o
   8   2   7       13.15       16.77      1.05 o
   9   2   7        2.33        2.40      0.74 o
  10   2   7        2.15        1.58      0.73 o
   1   3   7       15.16       15.83      1.03 o
   2   3   7        5.43        5.77      0.57 o
   3   3   7        3.87        4.47      0.55 o
   4   3   7       15.60       18.63      0.94 o
   5   3   7        2.32        2.08      0.61 o
   6   3   7        4.01        2.78      0.65 o
   7   3   7        7.61        7.04      0.80 o
   8   3   7        2.85        3.65      0.73 o
   9   3   7        3.94        3.34      0.76 o
  10   3   7        0.54        0.04      0.69 o
   1   4   7       29.01       31.57      1.48 o
   2   4   7        2.85        2.62      0.72 o
   3   4   7       10.89       11.08      0.81 o
   4   4   7       15.80       16.33      0.91 o
   5   4   7        1.48        1.81      0.58 o
   6   4   7        3.80        3.92      0.72 o
   7   4   7        0.06        0.19      0.65 o
   8   4   7        3.59        4.22      0.75 o
   9   4   7        4.82        5.17      0.83 o
  10   4   7        0.67        0.59      0.73 o
   1   5   7        8.57        9.17      0.97 o
   2   5   7       23.15       21.84      1.31 o
   3   5   7       39.71       43.66      1.89 o
   4   5   7       12.63       12.30      1.04 o
   5   5   7        3.21        2.71      0.67 o
   6   5   7        2.74        2.85      0.80 o
   7   5   7        1.26        1.67      0.69 o
   8   5   7        2.25        2.03      0.69 o
   9   5   7        4.07        3.56      0.80 o
   1   6   7       26.22       24.94      1.42 o
   2   6   7       40.36       39.47      1.66 o
   3   6   7       42.45       48.61      2.89 o
   4   6   7       26.52       25.31      1.25 o
   5   6   7       12.76       13.49      1.17 o
   6   6   7       11.93       13.88      1.04 o
   7   6   7        2.06        2.28      0.73 o
   8   6   7        4.82        5.75      1.29 o
   9   6   7        2.82        2.67      0.80 o
   1   7   7       15.01       15.65      1.29 o
   2   7   7        7.77        8.72      1.34 o
   3   7   7        1.80        0.04      0.85 o
   4   7   7        8.03        8.92      1.29 o
   5   7   7        0.25        0.05      0.72 o
   6   7   7        2.86        3.94      0.88 o
   7   7   7        0.86        1.02      0.71 o
   8   7   7        0.38        0.11      0.74 o
   9   7   7        9.23        9.91      1.11 o
   1   8   7        4.11        3.71      0.93 o
   2   8   7       12.23       12.01      1.57 o
   3   8   7        7.36        5.70      1.11 o
   4   8   7        7.34        6.66      1.16 o
   5   8   7        2.77        3.23      1.01 o
   6   8   7        2.81        4.07      0.79 o
   7   8   7        0.61        0.80      0.88 o
   8   8   7        7.08        5.02      1.02 o
   1   9   7        1.63        1.25      0.87 o
   2   9   7        7.27        6.99      1.15 o
   3   9   7        2.81        2.41      0.98 o
   4   9   7        0.51        1.29      0.92 o
   5   9   7        2.41        3.36      1.10 o
   6   9   7        2.15        2.46      1.05 o
   7   9   7        2.84        1.40      1.78 o
   1  10   7        3.12        3.39      1.20 o
   2  10   7        4.34        2.49      1.12 o
   3  10   7        1.09        1.62      0.96 o
   4  10   7        3.39        2.62      1.31 o
   5  10   7        5.10        2.17      1.05 o
   6  10   7        5.63        4.74      1.29 o
   1  11   7        2.19        0.76      1.09 o
   2  11   7        7.15        9.32      1.50 o
   3  11   7        2.48        1.34      1.12 o
   4  11   7        4.75        4.94      1.27 o
   5  11   7        1.51        3.00      1.26 o
   1  12   7        4.06        4.64      1.51 o
   2  12   7        6.03        6.27      1.51 o
   3  12   7        5.58        5.92      1.37 o
   4  12   7        7.39        8.48      1.54 o
   0   0   8       18.17       21.30      3.12 o
   2   0   8       56.38       62.95      2.56 o
   4   0   8       32.37       34.55      3.35 o
   6   0   8        8.67       11.36      1.28 o
   8   0   8       38.09       37.42      4.79 o
   0   1   8       10.64       13.32      1.24 o
   1   1   8        0.12       -0.52      0.52 o
   2   1   8        3.78        4.94      0.67 o
   3   1   8        2.43        1.31      0.54 o
   4   1   8        2.03        2.74      0.65 o
   5   1   8        2.48        2.99      0.64 o
   6   1   8        2.60        2.44      0.65 o
   7   1   8        1.82        2.49      0.70 o
   8   1   8        4.09        4.52      0.78 o
   9   1   8        1.78        0.94      0.72 o
   0   2   8       20.41       22.18      1.95 o
   1   2   8        3.05        2.51      0.72 o
   2   2   8        0.50       -0.29      0.46 o
   3   2   8        2.45        2.26      0.59 o
   4   2   8        2.72        1.85      0.66 o
   5   2   8        3.93        4.45      0.72 o
   6   2   8        2.43        2.07      0.71 o
   7   2   8        9.26       11.03      0.91 o
   8   2   8        1.57        1.07      0.67 o
   9   2   8        1.29        1.15      0.72 o
   0   3   8       19.56       16.76      2.32 o
   1   3   8       21.06       22.80      1.33 o
   2   3   8        2.26        2.27      0.77 o
   3   3   8        4.08        3.85      0.71 o
   4   3   8        0.10        0.22      0.59 o
   5   3   8        0.61        0.38      0.65 o
   6   3   8        1.21        1.69      0.73 o
   7   3   8        6.43        6.11      0.83 o
   8   3   8        2.33        2.52      0.77 o
   9   3   8        0.32        1.12      0.76 o
   0   4   8        9.48       15.19      1.77 o
   1   4   8        2.10        2.11      0.75 o
   2   4   8        5.26        4.89      1.22 o
   3   4   8        0.62        0.88      0.86 o
   4   4   8        1.17        0.15      0.64 o
   5   4   8        1.33        1.34      0.77 o
   6   4   8        1.72        0.24      0.73 o
   7   4   8        3.18        4.34      0.85 o
   8   4   8        4.29        6.22      0.92 o
   0   5   8       12.57       16.46      1.95 o
   1   5   8       50.63       52.65      3.23 o
   2   5   8        0.66       -0.73      0.73 o
   3   5   8        7.33        8.07      1.16 o
   4   5   8        0.28       -0.82      0.82 o
   5   5   8       11.12       12.65      1.03 o
   6   5   8        0.83        0.27      1.36 o
   7   5   8        1.00       -0.27      0.77 o
   8   5   8        6.76        8.86      0.97 o
   0   6   8      113.85      116.85      4.66 o
   1   6   8       56.10       64.06      2.38 o
   2   6   8       15.95       15.54      1.32 o
   3   6   8        0.52        0.82      0.91 o
   4   6   8        1.00        1.31      0.93 o
   5   6   8        8.85        8.28      1.07 o
   6   6   8        6.70        7.26      1.01 o
   7   6   8        1.66        0.94      0.98 o
   8   6   8        0.63        0.31      0.78 o
   0   7   8        7.89        8.03      1.77 o
   1   7   8        5.85        6.40      1.13 o
   2   7   8        2.71        2.80      0.89 o
   3   7   8        1.15       -0.27      0.93 o
   4   7   8        0.92       -0.62      0.86 o
   5   7   8        0.25       -0.73      0.86 o
   6   7   8        6.55        5.27      1.42 o
   7   7   8        1.56        2.31      0.90 o
   0   8   8        6.32        4.10      1.51 o
   1   8   8        0.12       -0.80      1.21 o
   2   8   8        1.48        1.74      0.96 o
   3   8   8        0.79        0.98      0.98 o
   4   8   8        0.39       -0.38      0.87 o
   5   8   8        0.25       -0.83      1.02 o
   6   8   8        0.16        0.34      1.34 o
   0   9   8        1.34        1.52      1.39 o
   1   9   8        4.67        3.83      1.06 o
   2   9   8        1.64        2.69      1.30 o
   3   9   8        0.22       -0.53      0.99 o
   4   9   8        0.20       -0.92      0.92 o
   5   9   8        0.89        0.93      1.12 o
   0  10   8        0.42        0.38      1.34 o
   1  10   8        1.78        1.04      1.19 o
   2  10   8        0.08       -1.03      1.03 o
   3  10   8        3.48        3.78      1.23 o
   4  10   8        0.04        1.30      1.15 o
   0  11   8        1.64       -0.15      1.45 o
   1  11   8        0.07       -0.62      1.09 o
   2  11   8       14.85       16.18      1.85 o
   2   0   9        4.54        5.37      1.17 o
   4   0   9        6.43        5.56      1.06 o
   6   0   9       14.15       15.60      1.50 o
   1   1   9        4.69        5.50      1.13 o
   2   1   9        0.39       -0.38      0.63 o
   3   1   9        0.26        1.04      0.78 o
   4   1   9        8.72       10.73      0.97 o
   5   1   9        3.11        2.09      0.73 o
   6   1   9        9.45       10.43      0.96 o
   7   1   9        9.25       10.20      1.27 o
   1   2   9        0.35        0.48      0.93 o
   2   2   9        5.43        5.44      1.57 o
   3   2   9        0.15       -0.37      0.72 o
   4   2   9        1.78        1.15      0.71 o
   5   2   9        1.80        2.93      0.81 o
   6   2   9        1.51        0.70      0.71 o
   7   2   9        2.99        2.23      0.82 o
   1   3   9        1.49        1.27      0.84 o
   2   3   9        0.35       -0.15      0.85 o
   3   3   9        0.41       -0.44      1.03 o
   4   3   9        4.40        4.52      0.90 o
   5   3   9        0.64       -0.74      0.74 o
   6   3   9        0.80        0.04      0.74 o
   7   3   9        2.20        2.37      0.80 o
   1   4   9        2.57        5.38      1.10 o
   2   4   9        6.41        8.31      1.08 o
   3   4   9        5.59        5.42      1.36 o
   4   4   9        9.56        7.76      1.41 o
   5   4   9        0.58       -0.38      0.75 o
   6   4   9        3.30        5.37      1.06 o
   7   4   9        0.09        0.07      1.19 o
   1   5   9        6.92       11.54      1.31 o
   2   5   9        4.76        5.48      1.04 o
   3   5   9        9.73        9.57      1.29 o
   4   5   9        4.67        1.13      1.18 o
   5   5   9        2.14        0.33      3.30 o
   6   5   9        2.16        2.16      0.93 o
   1   6   9        4.58        5.81      1.15 o
   2   6   9        4.03        4.81      1.24 o
   3   6   9        6.21        3.49      1.15 o
   4   6   9        4.56        4.24      1.26 o
   5   6   9        0.18        1.64      1.32 o
   6   6   9        1.02       -1.00      1.19 o
   1   7   9        1.94        0.51      0.97 o
   2   7   9        0.11       -0.33      1.09 o
   3   7   9        4.36        5.52      1.33 o
   4   7   9        0.37       -0.88      1.05 o
   5   7   9        0.19        0.32      1.06 o
   1   8   9        0.08        1.56      0.99 o
   2   8   9        0.63        2.15      1.23 o
   3   8   9        0.18        0.29      1.09 o
   4   8   9        0.13        0.48      1.13 o
   1   9   9        0.04       -0.02      0.92 o
   2   9   9        0.90        0.13      1.15 o
   4   0  10        0.78        0.93      1.27 o
   1   1  10        2.44        2.50      2.14 o
   2   1  10        0.59        1.45      2.41 o
   3   1  10        1.81        1.24      0.95 o
   4   1  10        1.15        0.26      0.74 o
   5   1  10        0.02        0.02      0.76 o
   0   2  10        5.98        5.35      2.32 o
   1   2  10        0.59        2.25      1.12 o
   2   2  10        4.13        8.12      2.50 o
   3   2  10        0.76        0.08      1.28 o
   4   2  10        1.33        1.74      1.11 o
   5   2  10        0.59       -0.04      0.76 o
   0   3  10        0.81        0.74      2.32 o
   1   3  10        1.29        3.51      1.23 o
   2   3  10        0.15        1.73      1.16 o
   3   3  10        0.27       -1.32      1.32 o
   4   3  10        0.77        1.78      1.45 o
   0   4  10       14.80       17.25      2.20 o
   1   4  10        4.22        6.20      1.57 o
   2   4  10        2.41        3.21      1.24 o
   3   4  10        0.39        3.39      1.39 o
   4   4  10        0.45        1.28      1.60 o
   0   5  10        3.80        4.10      2.32 o
   1   5  10        1.84        1.29      1.05 o
   2   5  10        0.36        0.07      0.93 o
   3   5  10        0.08       -1.39      2.05 o
   0   6  10        1.53        1.83      1.45 o
   1   6  10        1.10        0.79      1.08 o
   2   6  10        0.27        0.20      1.51 o
 
